# Supplementary material for: Expression quantitative trait loci analysis in rheumatoid arthritis identifies tissue specific variants associated with severity and outcome
Source: Ann Rheum Dis. 2023 Nov 18;83(3):288–99. doi: 10.1136/ard-2023-224540 (PMC10894812; doi:10.1136/ard-2023-224540)
Supplement: Supplementary data [file ard-2023-224540supp002.xlsx]

## Sheet: Table S2 - synovial eQTL
GWAS catalog hits	Gene	Leading eQTL SNP	Chromosome	statistic	beta	pvalue	FDR	start	end	number of significant probes
Rheumatoid Arthritis	ERAP2	rs251851:96325018:T:A	5	16.5938	1.54049	0	0	96211643	96255420	331
	C17orf97	rs7502594:260182:T:C	17	16.0724	1.30978	0	0	260118	273510	28
	PSMD5-AS1	rs13290413:123517704:G:T	9	15.7022	1.02874	0	0	123587106	123616651	153
Autoimmune disease	RPS26	12:56393337:C:G	12	13.8668	0.991253	0	0	56435637	56438116	51
	ZFP57	rs416568:29647628:T:A	6	13.2859	3.59385	0	0	29640169	29648887	198
	SNHG5	rs9344539:86353621:A:G	6	-13.2771	-0.807818	0	0	86370710	86388451	82
	POMZP3	rs78238251:76192719:A:C	7	13.0009	0.868274	0	0	76239303	76256578	88
	CHURC1	rs8943:65399263:A:G	14	12.669	0.496834	0	0	65381079	65411309	99
	RP11-259G18.2	17:44215896:C:T	17	12.6501	4.98291	0	0	44320972	44322410	2746
Rheumatoid Arthritis	FAM118A	rs2350629:45731050:A:G	22	12.3736	1.74322	0	0	45704849	45737836	77
	AC104135.3	rs11902447:75166777:C:T	2	12.157	3.49422	0	0	75145275	75165545	78
	KANSL1-AS1	rs112836774:44084002:T:C	17	12.1408	1.54235	0	0	44270942	44274089	3009
	RP11-707O23.5	rs2693362:43657393:A:G	17	12.1203	4.60159	0	0	43678235	43679706	2413
	DDX11	12:31230800:G:A	12	11.771	0.791921	0	0	31226779	31257725	217
	PPIL3	rs13421776:201760902:G:C	2	-11.6939	-0.553411	0	0	201735630	201754026	181
	ZP3	rs78238251:76192719:A:C	7	11.6677	1.04885	0	0	76026835	76071388	60
	GBP3	rs72726528:89455980:C:A	1	-11.5404	-0.838443	0	0	89472349	89488577	87
	PSPHP1	rs59212603:55812407:T:C	7	11.5313	4.18242	0	0	55832490	55840981	154
	RP11-259G18.3	17:44367588:TG:T	17	11.5294	2.1748	0	0	44336917	44337972	2684
	PILRB	rs11771936:99943283:A:G	7	11.1966	1.59643	0	0	99933737	99965356	190
	RP11-98I9.4	rs7745110:99878619:G:C	6	-10.9543	-0.836166	0	0	99872798	99879249	57
Rheumatoid Arthritis	HLA-DRB9	rs9270534:32559711:A:G	6	-10.6756	-2.31954	0	0	32427598	32441277	800
	PEX6	rs10948059:42928461:C:T	6	10.636	0.537793	0	0	42931608	42946958	64
	CLEC12B	12:10119184:G:A	12	10.5309	1.96044	0	0	10163226	10171218	61
	PNMAL1	rs8107747:46975520:C:T	19	10.359	1.38102	0	0	46969748	46974820	32
	HCG4	rs1737028:29737993:C:G	6	-10.2811	-1.40684	0	0	29758816	29760850	383
	GLIPR1L2	12:75806981:G:C	12	-10.2701	-1.2161	0	0	75784850	75826468	284
	NUPR1L	rs59212603:55812407:T:C	7	10.2275	2.07745	0	0	56182374	56184093	163
	CLEC12A	12:10118747:G:C	12	10.2202	1.93045	0	0	10103915	10148293	49
Autoimmune disease	HLA-V	rs73410515:29955610:G:A	6	10.1579	3.2238	0	0	29758731	29765588	282
	AC068282.3	rs3738948:128018063:A:G	2	9.99193	0.976116	0	0	128146706	128158156	76
	THNSL2	rs10460516:88465998:C:G	2	-9.75088	-1.78719	0	0	88469835	88486146	19
	ZNF266	rs34904685:9538642:GA:G	19	-9.6823	-0.535788	0	0	9523272	9546254	301
	LINC00680	rs6937922:58218257:A:G	6	9.66185	0.475862	0	0	58272352	58287779	128
	RP11-418J17.1	rs11325404:119672766:GA:G	1	-9.62738	-0.544978	0	0	119683019	119818596	108
Autoimmune disease	ZNF300P1	rs11746807:150300419:G:A	5	9.46254	1.1301	0	0	150310207	150325851	138
	CPSF1	rs2280836:145621556:A:G	8	9.45158	0.456137	0	1e-07	145618444	145634753	54
	CPNE1	rs6060578:34305445:C:T	20	-9.44168	-0.485613	0	0	34213953	34252878	230
	RHD	rs55794721:25561667:G:A	1	-9.34243	-1.99686	0	0	25598884	25656936	10
	NBPF3	rs4654746:21772167:C:G	1	9.32125	0.628055	0	0	21766621	21811498	100
	LCN8	rs2282261:139648918:T:G	9	9.11378	2.72259	0	0	139648838	139652678	23
	CYP4F24P	rs919811:15888101:G:A	19	-9.09971	-2.12471	0	0	15871051	15890719	24
	GSTT2	rs5751776:24266954:A:C	22	9.09916	0.991495	0	0	24322339	24326106	67
	HLA-DQA2	rs3104374:32600288:C:G	6	9.06626	1.72034	0	0	32709119	32714992	786
	GSTT2B	rs5751776:24266954:A:C	22	9.02839	0.961167	0	0	24299601	24303373	69
	HSD17B12	rs3736505:43876435:A:G	11	-8.98093	-0.353628	0	2e-07	43577986	43878167	98
	AC104135.2	rs12620300:75211240:G:C	2	8.95571	1.73442	0	0	75146682	75151973	65
	CRHR1-IT1	rs112836774:44084002:T:C	17	8.93064	0.884235	0	0	43697694	43725582	2579
	ITGB3BP	rs372939722:63982037:AG:A	1	8.91798	0.459925	0	1e-07	63906441	64059392	58
	CRYZ	rs2345436	1	8.89783	0.472602	0	1e-07	75171170	75199092	40
Autoimmune disease	PSORS1C1	rs3094221:31082734:G:A	6	-8.85887	-1.11042	0	0	31082527	31107869	29
	LDHC	rs375721617:18415258:TA:T	11	8.81474	2.99456	0	2e-07	18433854	18473605	70
	HLA-DPB2	rs6914616:33063592:C:A	6	8.78618	2.18485	0	0	33080228	33102442	257
	NUDT13	10:75312224:T:TAC	10	-8.76005	-0.563212	0	3.4e-06	74870217	74891586	412
	MRPL21	rs34609119:68648691:T:TG	11	-8.75981	-0.304781	0	2e-07	68658744	68671303	161
	A2MP1	12:9416922:A:C	12	8.74498	1.2967	0	0	9381129	9428413	47
	PKIB	rs9490529:123031388:G:A	6	-8.69509	-1.25726	0	0	122793076	123047518	55
	GTF2H1	rs11345271:18366565:CT:C	11	-8.66654	-0.222839	0	2e-07	18343842	18388591	57
Osteoarthritis	DND1P1	rs112997627:43695263:T:G	17	8.61328	2.15357	0	0	43663237	43664295	2038
	GSDMA	rs3859192	17	-8.58933	-1.93512	0	0	38119226	38134019	28
	EFHB	rs1133328:19987539:G:T	3	8.5359	2.25077	0	4e-07	19920964	19988517	2
	AC022498.1	rs13096994:187897283:G:A	3	8.47691	2.77767	0	4e-07	187896331	187898598	7
	CTD-2651B20.3	rs2413771:45553140:A:G	15	-8.45008	-1.47899	0	1.4e-06	45543884	45571449	120
	FLYWCH1	rs9928222:2986323:T:C	16	-8.39099	-0.415602	0	1.54e-05	2961938	3001209	8
	SPATA20	rs8076632:48625928:C:G	17	-8.37397	-0.644056	0	0	48620419	48633213	24
	RP4-607J23.2	rs13232861:97929081:A:G	7	-8.34927	-0.733074	0	1e-07	97937257	97939753	57
	NT5C3B	rs3744782:40010979:G:A	17	8.34763	0.360431	0	0	39981335	39992523	136
	MRE11A	rs657249:94196174:A:G	11	8.33341	0.477682	0	4e-07	94152895	94227074	29
Autoimmune disease	HLA-DQB2	rs9273497:32628297:T:C	6	-8.30147	-1.34537	0	0	32723875	32731311	504
	PAX8-AS1	rs7589901	2	-8.29384	-1.21393	0	2e-07	113969099	114034158	19
	RP11-423H2.1	rs199606637:177270437:A:G	5	8.27171	0.501753	0	1e-07	177236408	177377733	14
Autoimmune disease	HLA-DRB6	rs35139945:32626267:G:T	6	-8.27127	-2.80623	0	0	32520490	32527799	95
	HLA-K	rs28749160:29916793:C:T	6	8.23584	0.730346	0	0	29894236	29897009	201
	RP11-996F15.2	12:29504556:A:G	12	8.20805	1.13981	0	1e-07	29433351	29470781	29
	HCG4P7	rs34941730:29913886:T:G	6	-8.18992	-1.68248	0	1e-07	29855071	29856045	291
	RNASEH1-AS1	rs201756347:3609269:GA:GAA	2	-8.17817	-0.519067	0	2e-07	3606082	3609324	17
	TEKT3	rs230954:15201595:C:T	17	-8.1595	-0.883417	0	0	15207128	15244958	14
	RP1-90J20.12	rs57826671:3025499:C:T	6	8.13107	1.01807	0	1e-07	3020388	3022984	48
	NSA2	rs142899821:74073415:AT:A	5	8.10258	0.344506	0	2e-07	74062817	74072737	116
	AC007952.5	rs146662795:19399921:C:T	17	-8.09418	-2.34482	0	0	18996287	19000150	7
	CCDC163P	rs77634270:45945753:CAA:C	1	8.032	0.956302	0	1.1e-06	45959538	45965751	75
Autoimmune disease	HLA-J	rs1136903:29912280:T:C	6	-8.00375	-0.757708	0	1e-07	29974360	29977733	155
	LRRC37A	rs112836774:44084002:T:C	17	8.00098	0.9198	0	0	44370099	44415160	2413
	CRYBB2	rs6519611:25845855:C:G	22	7.96287	1.10367	0	7e-07	25615489	25627836	35
	LINC00339	rs3754505:22351326:G:C	1	7.95035	0.44094	0	1.5e-06	22351681	22357716	15
Rheumatoid Arthritis	UTS2	rs226479:7978402:A:G	1	7.90249	3.44317	0	1.7e-06	7903143	7913572	23
Rheumatoid Arthritis	MICA	rs6928810:31410524:C:T	6	-7.90204	-0.481064	0	2e-07	31371356	31383092	171
	WBSCR27	rs4717822:73243786:T:G	7	7.87727	1.23613	0	8e-07	73248920	73256865	86
	SPSB2	12:6990321:A:G	12	7.86334	0.401801	0	4e-07	6980099	6998522	51
	TRIM4	rs4727438:99486238:T:C	7	-7.84906	-0.292099	0	8e-07	99474581	99517223	60
	TMEM80	rs9666056:683443:T:C	11	7.82887	0.366747	0	2.2e-06	695428	705028	35
	RP11-457M11.5	rs77832401:27027594:G:C	6	-7.8275	-1.03468	0	2e-07	26686469	26688192	42
	RTN4RL1	rs7220404:1905747:T:C	17	7.77127	0.857436	0	0	1837971	1928639	47
	C22orf34	rs5770599:50019981:C:G	22	-7.76474	-0.653734	0	1.4e-06	49808176	50051190	88
	SNHG17	rs752775:37054781:C:T	20	7.73818	0.428825	0	1e-06	37049235	37063996	30
	TMBIM4	12:66515060:CT:C	12	-7.73245	-0.479253	0	8e-07	66517709	66563852	83
	COPG2	rs7803211:130291308:C:T	7	-7.71431	-0.593509	0	1.3e-06	130146089	130353598	48
	AF001548.5	rs55871015:15810211:G:A	16	7.70435	0.852121	0	8.07e-05	15820531	15826850	12
	RFPL4A	rs375535753:56288014:CTTAT:C	19	7.6814	2.25757	0	2.6e-06	56270380	56274541	8
	GSTM1	1:110230075:G:<CN0>:110241247	1	7.64276	2.39541	0	4.6e-06	110230436	110251661	1
	RP11-526I2.5	rs36053285:101114640:T:C	15	-7.63402	-0.812037	0	9.8e-06	101087972	101090358	4
	HLA-U	6:29897017:C:A	6	7.62344	2.08034	0	5e-07	29901878	29902063	44
	WDR18	rs2365709:990736:C:T	19	7.603	0.417614	0	3.6e-06	983174	994569	13
	SNHG8	rs200927146:119143147:TA:T	4	7.57537	0.415611	0	0.0006846	119199864	119200978	9
	STAG3L4	rs13241524:66784173:T:C	7	-7.51589	-0.387587	0	2.7e-06	66767608	66786513	12
	ZNF100	rs6511291:21950402:T:C	19	-7.51562	-0.355627	0	3.9e-06	21905568	21950430	13
	RFPL4AL1	rs375535753:56288014:CTTAT:C	19	7.46592	2.12632	0	4.5e-06	56280507	56284545	7
	AP000350.5	rs5751776:24266954:A:C	22	-7.4506	-2.38136	0	4.3e-06	24243619	24249255	41
	CTD-3080P12.3	rs5865360:1185361:CATG:C	5	-7.43063	-1.71059	0	3.6e-06	1173256	1178720	11
	ESPNL	rs77438791:239035642:G:A	2	-7.34257	-1.26806	0	7.1e-06	239008798	239041928	50
	ERV3-1	rs375197777:64687958:TTA:T	7	7.3362	0.759794	0	4.8e-06	64451187	64467121	487
Rheumatoid Arthritis	IFNG-AS1	12:68413678:G:A	12	7.32311	1.99605	0	3.7e-06	68383225	68628466	13
	ACAD9	rs62274462:128570158:A:C	3	7.32207	0.529025	0	2.07e-05	128598439	128634910	77
	NBR2	rs35788301:41408054:G:A	17	-7.27627	-0.426791	0	2e-07	41277627	41305688	358
	RP4-756H11.3	rs2420827:66147101:G:A	7	7.25251	0.875614	0	6.5e-06	66119525	66134842	158
	RP11-420G6.4	rs318429:2876535:G:A	6	7.24755	1.09015	0	1.9e-06	2854896	2881641	2
	CTA-29F11.1	rs5767343:47150813:C:A	22	-7.24707	-0.527041	0	8.8e-06	47157791	47158460	11
	FLVCR1-AS1	rs10864010:213034718:T:C	1	7.24012	0.945688	0	1.91e-05	213025450	213031430	37
	LINC00035	rs13233747:73149302:G:A	7	7.2254	1.32535	0	7.3e-06	73149368	73150384	1
	RP11-73M18.9	rs61996717:104048571:T:C	14	7.21517	0.906602	0	3.98e-05	104179904	104180586	69
	CTD-3214H19.4	rs2446182:7634786:C:G	19	-7.21459	-1.34561	0	1.27e-05	7694682	7707934	9
	XRCC6BP1	12:58322764:C:A	12	-7.20291	-0.481192	0	6e-06	58335324	58351052	25
	ZNF528	rs162123:52917626:A:G	19	-7.18443	-0.360252	0	1.43e-05	52901102	52921665	9
	RP11-661A12.5	rs6558370:144617691:A:G	8	7.17606	1.92847	0	0.0001095	144624143	144631899	18
	RP11-597D13.9	rs4691461:159059445:T:C	4	-7.17327	-0.946252	0	0.0006846	159091904	159124029	30
	TNKS2-AS1	rs11186726:93648327:A:C	10	7.16772	1.11169	0	1.64e-05	93542596	93558048	50
	TREML4	rs6923914:41183349:C:A	6	7.15689	1.64849	0	2.6e-06	41196062	41206620	78
	WFDC3	rs2664529:44402869:C:T	20	-7.14032	-1.43453	0	1e-05	44376583	44420571	42
	DDX11L2	rs59544264:114430401:TCA:T	2	7.1337	1.51329	0	1.63e-05	114356606	114359144	12
	ATE1-AS1	rs10887024:123688152:A:T	10	-7.08495	-1.64631	0	1.64e-05	123687827	123711480	2
	OR2A9P	7:143879518:A:C	7	-7.06817	-0.919073	0	1.14e-05	143991573	143998027	52
	NUDT2	rs2381117:34382175:T:C	9	-7.06448	-0.390141	0	3.68e-05	34329504	34343709	73
	RP11-797H7.3	rs375850004:64304209:A:ATTT	7	7.06298	1.74189	0	1.16e-05	64323377	64324748	64
	AP000350.4	rs5751776:24266954:A:C	22	-7.05759	-1.79765	0	1.74e-05	24236613	24241117	13
	CLHC1	rs17046778:55459373:T:G	2	7.05389	0.833824	0	2.25e-05	55401927	55459699	16
	ARHGEF35	rs12703596:143869221:T:A	7	-7.04497	-1.40612	0	1.23e-05	143883176	143991230	12
	GOLGA7B	rs3750606:99627329:C:T	10	7.0344	1.92675	0	1.77e-05	99627889	99631294	8
	GSTM3	rs5776997:110279053:GT:G	1	-7.03359	-0.509815	0	3.94e-05	110276554	110284384	11
	CBLN3	rs2273629:24898751:G:A	14	-7.02827	-0.654845	0	8.2e-05	24895738	24900160	10
	SIGLEC12	rs3810114	19	7.01822	2.04757	0	2.68e-05	51994611	52005043	22
	GSTT1	rs34819965:24267078:AC:A	22	7.00293	3.23869	0	2.04e-05	24376133	24384680	49
	SFXN4	rs3740558:120919179:G:A	10	-6.99139	-0.372467	0	1.97e-05	120900279	120925179	4
	SPTBN5	rs28547280:42202647:T:C	15	-6.97403	-0.807757	0	0.0001208	42140345	42186275	11
	SLC22A16	rs3806971:110798045:G:C	6	6.97263	1.78317	0	5.1e-06	110745890	110797844	13
	RP11-307C18.1	rs201576582:98001109:CT:C	7	-6.96203	-1.54721	0	1.44e-05	97952165	97952742	3
	RPL31P47	rs7131609:122963584:G:A	11	-6.95842	-2.00172	0	4.33e-05	122921869	122922109	1
	ZNF334	rs2694900:45139289:T:C	20	6.94765	0.990893	0	2.15e-05	45129701	45142198	16
	RP11-295M18.6	rs1389750:221040171:T:G	1	6.93738	1.2309	0	5.63e-05	221002018	221002553	1
	TMEM254-AS1	rs75913297:81789845:C:T	10	6.93163	0.73798	0	2.33e-05	81806616	81838668	16
	C1QL3	rs3087659:16554723:A:T	10	-6.9267	-1.64592	0	2.34e-05	16555742	16564004	7
	RP11-15I11.3	rs34515259:212462778:A:T	1	6.89693	2.04481	0	6.61e-05	212398620	212412319	38
	RP11-22B23.1	rs6487735	12	6.86994	0.39892	0	2.21e-05	9429831	9466684	19
	RP5-943J3.1	rs473412	1	-6.86111	-1.18414	0	7.63e-05	90254473	90256051	19
	AP000351.10	rs34819965:24267078:AC:A	22	6.85783	2.08145	0	3.25e-05	24373117	24374043	29
	CLLU1OS	12:92813081:T:G	12	6.84646	2.36191	0	2.42e-05	92813870	92821924	20
	ZNF559	rs77267061	19	-6.82758	-0.581091	0	5.77e-05	9434448	9461838	1
	CTD-3214H19.12	rs2446182:7634786:C:G	19	-6.82043	-1.62426	0	5.91e-05	7730603	7731362	1
	TYW1B	rs78439690:72183204:T:G	7	6.81679	0.493662	0	2.37e-05	72023729	72298777	87
	GSTM4	rs3754450:110197132:T:C	1	-6.80003	-0.412113	0	9.54e-05	110198703	110208118	2
	DNAJC15	rs17553284:43597706:C:T	13	-6.789	-0.320874	0	0.0014724	43597339	43683045	36
Autoimmune disease	HCG22	rs2523870:31014116:C:T	6	6.78623	1.4677	0	1.04e-05	31021227	31027667	40
	OR2A20P	7:143879518:A:C	7	-6.78078	-0.928091	0	2.73e-05	143947138	143950050	22
	THAP7-AS1	rs2239961	22	-6.75751	-0.735415	0	3.98e-05	21356175	21364631	3
	AL359195.1	rs9421449:82022235:G:A	10	6.75404	2.21848	0	4.58e-05	82009466	82013395	10
	RP11-161H23.8	12:49909983:T:A	12	-6.75365	-1.38786	0	3.51e-05	49836207	49836435	26
	KLHL7-AS1	rs4365988:23190871:T:C	7	6.73782	1.30336	0	3.11e-05	23140847	23145322	105
	ATP6AP1L	rs3738:81569293:A:C	5	6.72923	0.609862	0	5.88e-05	81575281	81682796	23
	RPS26P43	rs7131609:122963584:G:A	11	-6.72806	-2.03425	0	0.0001025	122920495	122921061	1
	RP11-467L24.1	rs2042397:64452725:C:A	16	6.71497	1.70303	0	0.0011957	64398684	64634150	9
	RP11-64D22.2	rs1401970:151507750:C:T	3	6.71393	2.08327	0	0.0002421	151488216	151502682	86
	PSPH	rs59212603:55812407:T:C	7	6.6956	0.462499	0	3.63e-05	56078744	56119297	16
	TRGV4	rs10240848:38406877:T:C	7	-6.68955	-1.67137	0	3.71e-05	38393316	38394118	2
	PDZD8	rs10886061:119117134:G:A	10	-6.68079	-0.243592	0	6.12e-05	119040000	119134978	115
Autoimmune disease	VARS2	rs2535329:30842674:C:T	6	6.67184	0.388524	0	1.55e-05	30876019	30894236	78
	TAF1C	rs2278043	16	-6.66993	-0.250905	0	0.0013117	84211458	84220669	1
	AC073072.5	rs1800797:22766221:A:G	7	6.66034	1.45936	0	4.12e-05	22765014	22767239	26
	RP11-274B21.3	rs6467202:128308386:C:T	7	6.65976	0.550187	0	4.12e-05	128294023	128294776	9
	TAMM41	rs2133133:11845285:G:C	3	6.64957	0.283067	0	0.0003033	11831916	11888393	16
	PAX8	rs7589901	2	-6.64628	-1.00926	0	0.0001179	113973574	114036527	5
	LINC01137	rs2660571:37921066:G:A	1	-6.63686	-0.315889	0	0.0001646	37920480	37940012	21
	XRRA1	rs61734374:74457056:A:G	11	6.63099	0.743381	0	0.0001486	74518784	74660245	25
	ZFAND2A	rs113213691:1208893:G:GAATCCACTGTGTCC	7	6.63034	0.30937	0	4.14e-05	1191707	1200395	96
	KB-226F1.1	rs34819965:24267078:AC:A	22	6.61842	2.19204	0	6.27e-05	24375562	24376211	12
	RP11-421F16.3	12:27111966:C:G	12	-6.61021	-0.524207	0	6.06e-05	27124519	27132515	5
Rheumatoid Arthritis	PSORS1C3	rs11966319:31229678:C:T	6	6.60865	2.65697	0	1.95e-05	31141512	31145676	57
	RP11-91J3.3	rs34934036:188373296:C:CT	4	6.59969	1.61837	0	0.0033841	188334718	188336851	2
	RP11-293A21.1	rs4505809:26860413:G:A	4	6.58458	1.16898	0	0.0033841	26861428	26862221	3
	CTSW	rs583887:65644027:T:C	11	-6.58139	-0.884761	0	0.0001735	65647280	65651212	18
	SUSD1	rs10981299:114945172:C:T	9	-6.57602	-0.476581	0	0.0002079	114803065	114937688	9
	XXbac-BPG181B23.7	rs9266788:31358284:C:G	6	6.57235	0.621209	0	2.25e-05	31362066	31363272	18
	LRRC61	rs3735171:150033882:A:G	7	6.56678	0.864198	0	4.82e-05	150019728	150035239	1
	CDC37P1	rs140024366:28389173:G:A	16	6.55804	1.61919	0	0.00148	28711615	28712861	19
	RP11-266E8.2	rs7131609:122963584:G:A	11	-6.55708	-1.88294	0	0.0001899	122489559	122489982	1
	WEE2-AS1	rs201277384:141472312:G:T	7	6.55423	0.640825	0	5.04e-05	141404138	141438146	92
	C10orf129	rs199850072:96731595:C:CA	10	6.55094	2.35703	0	0.0001035	96953957	96988685	46
	IRAK1BP1	rs6926537:79554193:T:A	6	-6.52739	-0.304685	0	2.66e-05	79577189	79656157	97
	NQO2	rs138616686:3003970:A:G	6	-6.51708	-0.399681	0	2.77e-05	2988221	3019996	1
	RP11-184E9.2	rs138868134:25291584:T:TTTA	5	6.5097	1.54974	0	0.0001409	25319943	25321455	2
	RP11-160E2.19	rs146662795:19399921:C:T	17	-6.50939	-2.63962	0	4.1e-06	18994382	18995138	1
	POGLUT1	rs78013508:119137854:C:A	3	6.48309	0.414821	0	0.0005484	119187785	119213555	5
	AC091729.9	rs2960830:1200641:T:C	7	6.48096	0.389615	0	6.02e-05	1200010	1204903	81
	RPL34P23	rs7131609:122963584:G:A	11	-6.4755	-1.91027	0	0.000263	122906575	122906932	1
	FTCDNL1	rs13008446:200628500:G:A	2	6.47196	0.850616	0	0.0002359	200625267	200715896	5
	ANAPC13	rs6769885:134286913:G:C	3	-6.46613	-0.268044	0	0.000581	134196548	134205558	128
	ELP5	rs222837:7132556:C:T	17	6.4624	0.203463	0	4.9e-06	7154735	7163259	9
	TTC12	rs10891537:113211370:T:G	11	-6.45968	-0.420002	0	0.000274	113185251	113254266	15
	NAPRT1	rs1062391	8	6.45635	0.334971	0	0.0008702	144656955	144660819	5
	U8	rs7131609:122963584:G:A	11	-6.44736	-1.92317	0	0.000285	123172098	123172231	1
	RP11-43F13.1	rs6554915	5	-6.44384	-0.522059	0	0.0001763	1599035	1634120	6
	DAGLB	rs13235365:6456091:C:T	7	6.43804	0.457277	0	6.98e-05	6448757	6523821	1
	BTN3A2	rs139330478:26441725:C:CT	6	-6.43397	-0.622071	0	3.78e-05	26365387	26378546	91
	CHRNE	rs76378292:4790231:T:TC	17	6.41914	1.16655	0	5.9e-06	4801069	4806369	1
	CHST13	rs744233:126249265:G:A	3	-6.41138	-1.22678	0	0.0006311	126243126	126262134	1
	RP11-656D10.3	rs4660411:40953925:G:A	1	-6.38826	-0.813037	0	0.0003792	40958829	40974333	11
	CTD-3214H19.16	rs2446182:7634786:C:G	19	-6.38677	-1.2017	0	0.0002974	7743387	7747740	1
Autoimmune disease	CASP7	rs4595501:115491565:T:A	10	-6.38365	-0.349366	0	0.000166	115438942	115490662	16
	WDR66	12:122352445:C:T	12	-6.38153	-0.678533	0	0.000143	122355768	122441833	10
	CTD-3193O13.11	rs2446182:7634786:C:G	19	-6.37617	-1.21054	0	0.000309	7935447	7936182	1
	XKR9	rs34282253:71582366:A:G	8	6.37522	1.49372	0	0.0008702	71581600	71702606	353
	RP11-313J2.1	rs2489686:42869769:C:T	10	-6.37411	-0.82431	0	0.0001708	42827314	42863422	1
	NMRK1	rs10869497	9	-6.36829	-0.271779	0	0.0004497	77675489	77703133	3
	CRELD1	rs2270894:9975386:C:G	3	6.36432	0.487825	0	0.0007321	9975506	9987097	1
	RP11-445P17.8	rs2211624:5133140:C:G	10	-6.35282	-1.70953	0	0.0001817	5307996	5313199	27
	FBLL1	rs6555817:167964735:G:A	5	6.35186	1.69584	0	0.000255	167956121	167957639	5
	ALDH8A1	rs3756799:135341011:A:G	6	-6.34981	-0.806078	0	5.06e-05	135238528	135271260	1
	COL21A1	rs6459130:56055564:G:T	6	-6.34768	-0.715333	0	5.09e-05	55921388	56258892	24
	AMH	rs4807216:2248683:C:T	19	-6.32799	-1.2031	0	0.0003753	2249308	2252072	1
	AC016757.3	rs113905150:239126774:A:G	2	6.32427	0.985174	0	0.0004077	239133193	239140318	4
	CTD-2207O23.10	rs2446182:7634786:C:G	19	-6.3118	-1.16157	0	0.0004009	7598481	7604945	1
	SCAPER	rs2469249:76772062:C:T	15	6.30959	0.284183	0	0.0009254	76640526	77197785	6
	PLGLB1	rs55984711:87302258:T:C	2	-6.30372	-0.501837	0	0.0004429	87229682	87248975	1
	SPATC1L	rs8126678:47573887:A:C	21	-6.30243	-1.78815	0	0.011417	47581062	47604390	1
	C1orf174	rs35583447:3829614:A:G	1	-6.29967	-0.226613	0	0.0005003	3805689	3816857	2
	WRB	rs940625:40847196:A:G	21	6.28073	0.467346	0	0.011417	40752170	40800454	1
	ZNF575	19:44080628:C:CCA	19	6.27479	0.493036	0	0.0004634	44029649	44040282	2
	RP11-98L5.2	rs705666:138467801:T:C	9	6.27223	2.6576	0	0.0006561	138466781	138478958	4
	HEPHL1	rs1138800	11	-6.27044	-1.36452	0	0.0005444	93754527	93846917	2
	RP1-79C4.4	rs659580	1	-6.26583	-1.24042	0	0.0005536	170636522	170638566	1
	CYP4F11	rs12985091:16045749:G:A	19	-6.24561	-1.67852	0	0.0004877	16023177	16045677	1
	CTD-2017D11.1	rs62117612:24214565:T:C	19	6.23589	1.09309	0	0.0004877	24216247	24249711	3
	LL22NC03-86G7.1	rs2027790:22287964:T:C	22	-6.23396	-0.442913	0	0.0002126	22292609	22297799	8
	SULT1A2	rs4072402:28937259:T:C	16	6.23147	0.598514	0	0.0018102	28603264	28608430	4
Rheumatoid Arthritis	SFTPD	rs1885553:81711711:T:C	10	6.22405	1.01065	0	0.0002924	81697496	81742370	2
	RP11-252K23.2	rs7499872:75426529:G:A	16	6.22373	1.01701	0	0.0018102	75413716	75415158	4
	C6orf3	rs465969:111655530:G:A	6	-6.21293	-1.01683	0	7.89e-05	111921078	111923498	1
	MRPL51	12:6603917:G:A	12	-6.21214	-0.231262	0	0.0002688	6601150	6603007	1
	ZNF718	rs3747693:124375:T:G	4	6.20505	0.518666	0	0.0062543	124386	157779	2
	FN3KRP	rs3830531:80678628:C:CCTT	17	-6.20435	-0.262308	0	1.28e-05	80674559	80688204	2
	RP11-745O10.2	12:66544950:C:CG	12	6.20374	1.33522	0	0.0002759	66524531	66528229	11
	OR52N3P	rs2343154:5833371:C:T	11	6.19244	1.81665	0	0.0007081	5821594	5822690	2
	RP11-350J20.5	rs9688750:149978769:T:C	6	-6.19131	-1.30113	0	8.47e-05	150117711	150119308	1
	RN7SL808P	rs12640620:115797271:G:A	4	-6.18909	-1.84444	0	0.0062543	115720487	115720783	2
	CCT6P3	rs1818916:64529777:G:A	7	-6.18844	-0.25149	0	0.0001383	64498732	64535091	3
	TPRA1	rs604300:127442852:A:G	3	-6.18604	-0.253798	0	0.0010918	127291912	127317094	2
	PRPH2	rs6915637:42677875:T:G	6	6.18466	1.08637	0	8.61e-05	42664340	42690312	2
Rheumatoid Arthritis	AC009161.1	rs4784198:62643193:G:A	16	-6.18287	-1.82764	0	0.0018102	62391275	62391650	1
	LINC00616	rs58012312:139370789:C:A	4	-6.17121	-1.3029	0	0.0064482	138948576	139051863	2
	LRRC23	12:7017826:CA:C	12	6.1708	0.372929	0	0.0003076	6982733	7023407	1
	CTD-2203K17.1	rs78735287:33413242:C:G	5	-6.15933	-1.35571	0	0.000522	33424131	33440725	3
Osteoarthritis	LINC00476	rs1836404	9	-6.15709	-0.400715	0	0.0008937	98521513	98638259	1
	GRK7	rs72187047:141494633:GT:G	3	6.15674	2.64636	0	0.0011106	141496990	141537332	1
	CTC-459F4.1	19:27903378:A:AT	19	6.15359	1.63535	0	0.0006764	28248092	28251757	4
	RP11-385N17.3	12:114940874:A:G	12	-6.15258	-2.27802	0	0.0003293	114986659	114987657	1
	MRPS33P3	rs12640620:115797271:G:A	4	-6.15005	-1.80344	0	0.0067527	116064138	116064459	2
	YBEY	rs34871802:47696218:T:TTTA	21	-6.14944	-0.375227	0	0.011417	47706251	47717665	6
	HAUS8P1	12:114940874:A:G	12	-6.14788	-2.11288	0	0.0003355	114535487	114536028	1
	RP11-303E16.6	rs55939311:81109098:G:C	16	6.14115	2.5407	0	0.0018102	81103459	81110203	6
	PADI6	rs5772757:17712554:T:TA	1	6.13584	1.69315	0	0.0008322	17698691	17728195	7
	GSTM5	rs35817611:110246810:G:A	1	-6.12397	-1.06809	0	0.000865	110254864	110318050	6
	TTC32	rs6707471:20146844:T:C	2	6.11271	0.681229	0	0.0009275	20096404	20101747	1
Rheumatoid Arthritis	DGKQ	rs4690229:970724:A:T	4	6.11134	0.229672	0	0.0068303	952675	980683	1
	CTD-2207O23.3	rs2446182:7634786:C:G	19	-6.10982	-0.922033	0	0.0007908	7445850	7535131	1
	RNF150	rs13119026:142139956:G:C	4	-6.10206	-0.849438	0	0.0068312	141780961	142134031	1
	AMDHD1	12:96337183:A:G	12	-6.09944	-0.580893	0	0.0003975	96337071	96362370	2
	NPIPB9	rs12448482:28838073:A:G	16	-6.0852	-0.512807	0	0.0018102	28763108	28784128	1
	RP11-109E10.2	rs7131609:122963584:G:A	11	-6.07235	-1.67065	0	0.0010309	123210882	123211422	1
	PGM2	rs12233890:38075791:C:T	4	6.06969	0.787847	0	0.0069778	37828255	37864558	7
Rheumatoid Arthritis	FADS2	rs7943728:61547068:G:A	11	6.06519	0.85956	0	0.0010582	61560452	61634826	2
	CEACAMP3	rs2302188	19	6.06291	1.52178	0	0.0009476	42106090	42112339	1

## Sheet: Table S3 - blood eQTL
GWAS catalog hits	Gene	Leading eQTL SNP	Chromosome	statistic	beta	pvalue	FDR	start	end	number of significant probes
Autoimmune disease	RPS26	12:56435929:C:G	12	18.3452	1.44151	0	0	56435637	56438116	36
	DDX11	12:31236290:G:A	12	18.2058	1.17986	0	0	31226779	31257725	213
	CHURC1	rs10129479:65375180:A:G	14	16.9189	0.651997	0	0	65381079	65411309	116
	CYP26B1	rs62147573:72436929:G:A	2	16.8579	5.535	0	0	72356367	72375167	133
	C4BPA	rs11120211	1	16.73	4.35818	0	0	207277607	207318317	21
	XRRA1	rs10793108:74695212:A:G	11	15.5685	1.1236	0	0	74518784	74660245	98
	SMDT1	rs133377:42466950:C:T	22	-15.359	-0.520778	0	0	42475695	42480288	158
	ZNF641	12:48661592:C:T	12	-15.0311	-0.808484	0	0	48733791	48745197	187
	SNHG5	rs10944128	6	-14.7248	-0.728734	0	0	86370710	86388451	61
Rheumatoid Arthritis	ERAP2	rs2161548:96318145:G:A	5	14.6521	1.59108	0	0	96211643	96255420	301
	PSMD5-AS1	rs13290413:123517704:G:T	9	14.5004	1.20445	0	0	123587106	123616651	18
	SPATA20	rs9890200:48624523:A:C	17	-14.4291	-0.952547	0	0	48620419	48633213	10
	PAM	rs2432162:102118633:T:C	5	14.213	1.04599	0	0	102089685	102366809	65
	TUBB2A	rs9392465	6	13.74	2.53312	0	0	3153903	3157760	9
	RP11-707O23.5	rs17564493:44001379:C:T	17	13.6887	3.35597	0	0	43678235	43679706	2493
	RP11-259G18.3	rs55649944:44119463:C:T	17	13.5305	2.54559	0	0	44336917	44337972	2647
	TREML4	rs9349181:41185605:C:A	6	13.5053	2.36234	0	0	41196062	41206620	60
	TUBB2B	rs9392465	6	13.3494	2.3091	0	0	3224495	3231964	9
	PILRB	rs11769057:99964661:A:G	7	13.3126	1.46455	0	0	99933737	99965356	158
Rheumatoid Arthritis	FADS2	rs7943728:61547068:G:A	11	13.1038	2.32923	0	0	61560452	61634826	7
	RP11-473L15.3	rs57766932:44465470:C:T	5	12.9301	2.68138	0	0	44495720	44510384	257
	RP11-459O1.2	rs4707468:89153477:C:T	6	12.9017	3.37054	0	0	89008669	89130752	9
Rheumatoid Arthritis	NOD2	rs9302752:50719103:T:C	16	12.566	0.782981	0	0	50727514	50766988	36
	FUT10	rs2037214:33336206:T:C	8	12.5297	0.90614	0	0	33228342	33330940	132
	SLC12A1	rs150391709:48614179:C:A	15	12.4363	4.51926	0	0	48483861	48596275	47
	CPSF1	rs34247131:145613959:C:T	8	12.3856	0.433684	0	0	145618444	145634753	33
	ZFP57	rs396660	6	12.3451	2.81794	0	0	29640169	29648887	165
	FLVCR1-AS1	rs2279692:213030534:C:T	1	12.3423	1.26445	0	0	213025450	213031430	154
	IGHMBP2	rs674654:68698762:G:T	11	12.2635	0.525987	0	0	68671310	68708070	152
	DSP	rs72822957:7444855:T:C	6	12.2518	2.62891	0	0	7541808	7586950	284
	HLA-K	rs11312290:29903013:CT:C	6	12.2134	1.25118	0	0	29894236	29897009	188
	PPIL3	rs7559150:201754063:T:C	2	-12.2037	-0.448349	0	0	201735630	201754026	101
	CCDC163P	rs77634270:45945753:CAA:C	1	12.1088	1.67749	0	0	45959538	45965751	112
	NAPSB	rs60182980:50845704:G:A	19	-12.008	-1.01174	0	0	50837053	50848024	24
Rheumatoid Arthritis	PADI2	rs2235922:17416462:G:A	1	-12.003	-0.707037	0	0	17393256	17445948	51
	AC079325.6	rs59362027:72563686:G:A	17	11.9458	2.0055	0	0	72556855	72563482	11
	MFSD9	rs5833035:103342168:TG:T	2	11.9102	0.865562	0	0	103332299	103353347	85
	PSPHP1	rs6972291:55802063:T:C	7	11.8718	3.04847	0	0	55832490	55840981	168
	BTN3A2	rs139330478:26441725:C:CT	6	-11.7309	-0.940414	0	0	26365387	26378546	97
	NBPF3	rs10916990:21763132:T:A	1	11.6732	0.740547	0	0	21766621	21811498	33
	RP1-90J20.12	rs2092416:3038221:G:T	6	11.6473	1.26385	0	0	3020388	3022984	54
	RPL23AP7	rs7600042:114431716:G:A	2	11.6439	1.20162	0	0	114368079	114384667	75
	DCTN5	rs112964547:23700231:C:CTT	16	11.6334	0.348026	0	0	23652713	23681195	42
	SMG5	rs12128955:156243821:C:T	1	-11.5695	-0.375359	0	0	156219015	156252620	25
	TUBB2BP1	rs9392465	6	11.5232	2.47469	0	0	3177278	3179998	9
	ACTBP8	rs4707468:89153477:C:T	6	11.5137	3.55429	0	0	88985601	88986708	9
	NKX3-1	rs11135749:23440180:T:G	8	11.4773	2.39434	0	0	23536206	23540440	95
	FAM3B	rs66817580:42689637:G:T	21	11.4591	4.2639	0	1e-07	42676139	42729358	2
	ZNF266	rs34450188:9531446:A:G	19	-11.4309	-0.43623	0	0	9523272	9546254	305
	C15orf38	rs1269077	15	-11.3673	-2.04511	0	0	90443159	90456188	14
	PAQR6	rs12128955:156243821:C:T	1	-11.3582	-0.77447	0	0	156213206	156217881	25
Autoimmune disease	HIP1	rs1179623:75254834:G:C	7	-11.34	-0.785577	0	0	75162621	75368280	20
	C1orf105	rs66533066:172415351:GA:G	1	-11.3163	-2.19127	0	0	172389828	172437971	25
	TREML3P	rs9349181:41185605:C:A	6	11.3047	1.24485	0	0	41176292	41190382	50
Rheumatoid Arthritis	FAM118A	rs11358892:45752042:AT:A	22	11.2739	1.78777	0	0	45704849	45737836	73
Osteoarthritis	DND1P1	17:43667635:A:G	17	11.1907	2.85386	0	0	43663237	43664295	2344
	C17orf97	rs11150882	17	11.1709	1.91876	0	0	260118	273510	5
	AP000350.5	rs5760098:24248314:A:G	22	-11.1468	-2.15422	0	0	24243619	24249255	70
	TUFM	rs8049439	16	11.1254	0.256148	0	0	28853732	28857729	92
	LDHC	rs4757651:18417583:G:A	11	11.0571	2.05289	0	0	18433854	18473605	15
	CENPK	rs35226734:64930570:A:AG	5	10.9403	1.08943	0	0	64813593	64858998	265
	GM2A	rs72794132:150618993:C:T	5	10.9384	1.00486	0	0	150591711	150650001	5
Autoimmune disease	HLA-V	rs379221:29950140:A:G	6	10.9141	3.30789	0	0	29758731	29765588	315
	CLEC12A	12:10117853:T:C	12	10.8524	1.64517	0	0	10103915	10148293	40
	VASH1	rs10483877:77182302:C:T	14	10.8294	0.950704	0	0	77228532	77249354	16
	PRUNE2	rs509489:79326931:A:G	9	10.8228	1.48261	0	1e-07	79226292	79521003	40
	CLEC4C	12:7904111:T:G	12	10.8092	1.91476	0	0	7882011	7904201	13
	RP4-576H24.5	rs2318043:1596473:A:G	20	10.7979	1.83984	0	3e-07	1572038	1572494	14
	AC007278.3	rs36068136:102989060:C:CT	2	10.7253	1.56281	0	0	103055173	103056935	78
	CNR1	rs12182297:89146460:T:C	6	10.5719	1.45727	0	0	88849583	88876078	9
	NT5C3B	rs9897034:39992584:C:T	17	10.5381	0.721287	0	0	39981335	39992523	95
	PEX6	rs9471976:42920549:G:T	6	-10.531	-0.500733	0	0	42931608	42946958	83
	XRCC6BP1	12:58322764:C:A	12	-10.5293	-0.764698	0	0	58335324	58351052	30
	CEP192	rs11663049	18	10.4771	0.351025	0	5e-07	12991361	13125051	112
	CRYZ	rs2345436	1	10.4328	0.605607	0	0	75171170	75199092	19
Autoimmune disease	HERC2	rs58843292:28345931:G:A	15	10.3408	0.714324	0	2e-07	28356186	28567298	57
	RP11-745O10.2	12:66512993:A:G	12	-10.3048	-1.78917	0	0	66524531	66528229	34
	ASNSD1	rs10207536:190578104:G:A	2	-10.2379	-0.424451	0	0	190526111	190535557	62
	RP1-153P14.8	rs3818987:37484606:C:T	6	-10.2277	-1.70946	0	0	37475124	37503392	46
	RP11-685N10.1	rs1257769:94153925:G:A	11	10.178	1.13027	0	1e-07	94206074	94206736	31
	RCBTB1	rs12430435:50142500:T:C	13	-10.1757	-0.390761	0	4e-07	50106082	50159719	54
	TRBV28	rs4726567:142418104:C:T	7	-10.1611	-1.14643	0	1e-07	142428484	142428984	98
	ORMDL3	rs8069176:38057197:G:A	17	-10.1529	-0.33761	0	0	38077294	38083854	124
	BTNL3	5:180375655:A:<CN0>:180420806	5	10.1469	1.63419	0	0	180415845	180433727	23
	KANSL1-AS1	17:43965129:AT:A	17	10.1293	2.27603	0	0	44270942	44274089	2905
	CCT8	rs56161101:30450789:G:T	21	10.1047	0.304711	0	5e-07	30428126	30446118	56
	MAN2C1	rs11639183:75807692:T:C	15	10.0365	0.345255	0	2e-07	75648133	75660971	119
	AC104135.3	rs12620300:75211240:G:C	2	9.99212	2.81627	0	1e-07	75145275	75165545	53
	PDXDC2P	rs2270843	16	-9.97772	-0.66834	0	3e-07	70010200	70099851	100
	CCDC64B	rs1972513:3089360:G:T	16	9.97708	1.28773	0	3e-07	3077683	3086927	35
	ACAD9	rs62274464:128571700:C:T	3	9.94815	0.733188	0	5e-07	128598439	128634910	124
Autoimmune disease	RNASET2	rs35368136:167407596:CT:C	6	-9.91949	-0.532674	0	0	167342992	167370679	190
	ABCA7	rs10422209:1026318:C:G	19	-9.91737	-0.812702	0	2e-07	1040102	1065571	6
	RP11-605F22.2	rs150391709:48614179:C:A	15	9.86826	3.28246	0	2e-07	48481234	48483888	17
	RP11-259G18.2	17:43947883:T:G	17	9.84253	2.61856	0	0	44320972	44322410	2567
Rheumatoid Arthritis	DGKQ	rs1377586:961373:G:A	4	9.83714	0.516343	0	2.8e-06	952675	980683	12
	CPNE1	rs6060578:34305445:C:T	20	-9.81355	-0.605777	0	4e-07	34213953	34252878	210
	HTATSF1P2	rs2092416:3038221:G:T	6	9.70593	1.06169	0	1e-07	3023376	3024006	43
	SUPT20H	rs497908:37512624:G:A	13	-9.67158	-0.434912	0	1e-06	37583449	37633850	98
Rheumatoid Arthritis	PPP5C	rs1143438:46889161:G:A	19	-9.66538	-0.370411	0	3e-07	46850251	46896238	22
	RP11-90P13.1	rs76029673:161970:G:A	7	9.6425	3.26054	0	4e-07	161765	164972	2
	AC068282.3	rs4300780:127989971:A:G	2	9.63273	1.26355	0	2e-07	128146706	128158156	41
	CEACAMP2	rs11880124:42683791:A:G	19	9.61371	0.83628	0	3e-07	43064585	43065902	17
	B3GALNT2	rs704712:235630328:G:C	1	-9.60453	-0.49233	0	3e-07	235613238	235667781	48
	SMPD4P1	rs13055518	22	9.59354	2.16613	0	1e-07	20956882	21011201	9
	LINC00958	rs3935745	11	9.57993	3.03965	0	3e-07	12984057	13011095	16
	PNMAL1	rs3826855:46974652:G:C	19	9.57841	1.58289	0	3e-07	46969748	46974820	23
	CTA-445C9.15	rs4275:26921725:A:G	22	9.56293	0.767176	0	1e-07	26917949	26921002	4
	HSD17B12	rs34389751:43806646:GT:G	11	-9.51621	-0.44904	0	4e-07	43577986	43878167	135
	CCDC146	rs66715423:76895676:A:C	7	-9.51129	-0.801664	0	5e-07	76751751	76958850	41
	ACCS	rs2074038:44087989:G:T	11	9.50892	1.50972	0	4e-07	44087475	44105772	1
	PPT1	rs57461768:40559053:AATAGG:A	1	-9.49371	-0.82974	0	4e-07	40538379	40563375	12
Rheumatoid Arthritis	IFNG-AS1	12:68413678:G:A	12	9.46359	1.68433	0	2e-07	68383225	68628466	11
	RP11-678G14.3	rs12973209:21793834:C:T	19	-9.46281	-1.95443	0	4e-07	21753624	21770124	72
	SIRPB1	rs11475966:1530016:CT:C	20	-9.44638	-0.441378	0	1.1e-06	1544167	1600707	29
	FN3KRP	rs3830531:80678628:C:CCTT	17	-9.44581	-0.428707	0	0	80674559	80688204	5
Autoimmune disease	HOTAIRM1	rs2428430:27064596:T:C	7	-9.43454	-0.856869	0	6e-07	27135266	27139884	56
	TYW1B	rs78439690:72183204:T:G	7	9.42055	0.742058	0	6e-07	72023729	72298777	68
	AC091814.2	12:10115391:T:C	12	9.40551	2.87484	0	2e-07	10089178	10096094	23
	SPATA5L1	rs11299672:45628404:CT:C	15	9.37453	0.399893	0	4e-07	45694529	45713617	141
Rheumatoid Arthritis	SKAP2	rs2428430:27064596:T:C	7	-9.36625	-0.405744	0	7e-07	26706681	27034858	57
	CASC8	rs74800879:128444599:C:T	8	9.35107	2.75231	0	1e-06	128302062	128494384	9
	TMBIM4	12:66505330:C:T	12	-9.30603	-0.503985	0	3e-07	66517709	66563852	81
	ADARB2	rs4880805:1303888:G:A	10	9.30352	4.23721	0	1.86e-05	1228073	1779670	33
	BEGAIN	rs12892571:101005236:A:G	14	9.2822	1.57876	0	1.3e-06	101003486	101053750	23
	AFAP1	rs9994626:7930262:G:A	4	9.28134	1.09757	0	8.4e-06	7760441	7941653	18
	RP11-98I9.4	rs3087961:99881066:T:C	6	-9.26676	-0.686001	0	2e-07	99872798	99879249	22
	B4GALNT3	12:662838:T:C	12	9.22161	1.76415	0	3e-07	569530	672675	3
	TACSTD2	rs12118488:58939502:C:A	1	9.21573	2.24821	0	7e-07	59041099	59043166	108
Rheumatoid Arthritis	UTS2	rs226479:7978402:A:G	1	9.21412	3.84266	0	7e-07	7903143	7913572	8
	MFN2	rs74976972:12068546:C:T	1	9.20537	0.417032	0	8e-07	12040238	12073571	37
	CA15P1	rs3765612:19125136:G:A	22	-9.20115	-0.943609	0	4e-07	19019077	19022077	12
	SMIM1	rs1175550:3691528:A:G	1	9.19156	1.67845	0	8e-07	3689352	3692546	7
	PAX8-AS1	rs7576384:113993385:C:G	2	-9.17743	-2.29178	0	7e-07	113969099	114034158	23
Autoimmune disease	HLA-DQB2	rs707951:32609813:T:C	6	-9.11785	-1.92211	0	3e-07	32723875	32731311	179
	PVALB	rs4821544	22	-9.10795	-1.81068	0	4e-07	37196728	37215523	1
	SAPCD2	rs11267354:139967902:GCTCTGACCACTTC:G	9	-9.06157	-1.11513	0	3.9e-06	139956581	139965040	27
	HLA-DPB2	rs6914616:33063592:C:A	6	9.04078	2.1043	0	3e-07	33080228	33102442	48
	RP11-777B9.5	rs2866296:78470295:T:G	4	9.02977	2.21679	0	8.4e-06	78929666	78929842	15
	NTPCR	rs743198:233086882:T:C	1	9.01786	0.52937	0	1.3e-06	233086351	233119628	70
	P2RX1	rs12600392:3820698:A:G	17	-9.01771	-0.60618	0	0	3799886	3819794	6
	RP11-526I2.5	rs12904576:101094127:T:C	15	-8.98643	-0.950145	0	9e-07	101087972	101090358	3
	CTD-2017D11.1	rs62113665:24223972:C:G	19	8.95592	1.02873	0	1.5e-06	24216247	24249711	237
	CTD-2516F10.2	rs10769795	11	8.93637	0.804032	0	1.6e-06	7448497	7533746	17
	TRMT12	rs3812475	8	-8.91985	-0.400308	0	2.5e-06	125463048	125474391	40
	RP11-522I20.3	rs3814505:86323157:G:A	9	8.91068	1.50222	0	5.2e-06	86322509	86328293	68
	SETD9	rs35239044:56193105:TCTC:T	5	-8.90098	-0.956094	0	8e-07	56205087	56221359	115
	NFXL1	rs10938499:47848377:G:C	4	8.89385	1.14312	0	8.4e-06	47849257	47916653	57
	TMEM9	rs4915486:201110963:C:T	1	8.86788	0.44846	0	1.9e-06	201103900	201140702	8
	LCN8	rs145158787:139641073:C:CG	9	8.86442	2.82145	0	5.2e-06	139648838	139652678	22
	RBPMS2	rs35521238:65086748:CT:C	15	8.84664	2.11817	0	1.1e-06	65032091	65067786	86
	RAD51C	rs12942423:57007611:T:C	17	8.83972	0.523512	0	0	56769934	56811703	175
	CD300LD	rs59116864:72563728:C:A	17	8.81942	1.92845	0	0	72575504	72588422	12
	C1orf85	rs12128955:156243821:C:T	1	-8.81488	-0.556195	0	2e-06	156259880	156265463	24
	RP11-298O21.5	rs56227357:167536886:T:C	3	8.79804	1.354	0	6.5e-06	167613736	167641799	61
	SPSB2	12:6992051:GA:G	12	8.77948	0.45457	0	1.2e-06	6980099	6998522	25
	AC118278.1	4:150901:C:T	4	-8.77302	-1.6169	0	9.9e-06	130242	130349	76
	CEACAM21	rs10420992:42064462:T:A	19	-8.76802	-0.630194	0	2.3e-06	42055886	42093197	22
	LYZ	12:69721970:G:A	12	-8.76014	-0.618179	0	1.3e-06	69742121	69748014	68
	RP11-534L6.2	rs34261254:49891374:CA:C	10	8.72777	1.40204	0	2.9e-05	49872244	49880469	1
	GBP7	rs561042	1	8.71871	1.81188	0	2.6e-06	89597434	89641723	39
	TRGV5P	rs62445014:38399411:A:G	7	8.70288	2.18459	0	2.5e-06	38384631	38385100	14
	POMZP3	rs11767431:76177284:C:T	7	8.69721	0.795893	0	2.5e-06	76239303	76256578	27
	SIRPB2	rs6079361:1475139:T:C	20	-8.65548	-0.432817	0	3e-06	1451386	1472233	50
	PAX8	rs7576384:113993385:C:G	2	-8.60413	-2.22177	0	3.7e-06	113973574	114036527	17
	COL26A1	rs13226176:100993838:A:G	7	8.59472	1.44433	0	2.7e-06	101006101	101202304	145
	RP11-420K14.2	19:21752923:T:<CN2>:21756703	19	-8.59384	-2.30709	0	3.3e-06	21860352	21861023	29
	GSTM3	rs11101994:110270093:A:C	1	-8.59329	-1.16222	0	3.5e-06	110276554	110284384	9
	ENC1	rs7356676:73917301:A:G	5	8.58651	1.32091	0	2e-06	73923234	73937249	21
	RNPEP	rs6689405:201954730:C:T	1	-8.5833	-0.44266	0	3.6e-06	201951500	201975275	32
	PSPH	rs10260993:55884295:T:G	7	8.57731	0.542998	0	2.7e-06	56078744	56119297	31
	ZNF429	19:21752923:T:<CN2>:21756703	19	-8.56925	-0.804865	0	3.5e-06	21679484	21739072	40
	RP11-212I21.2	rs17299191:55472083:C:T	16	8.5675	1.67322	0	1.11e-05	55461470	55496209	15
	RP11-661A12.5	rs28539132:144606567:G:C	8	8.56025	1.83647	0	5.4e-06	144624143	144631899	29
	LILRA1	rs56291254:55108743:T:C	19	-8.51839	-0.530728	0	4.1e-06	55105047	55113555	11
	MDGA1	rs9349050:37663624:T:C	6	8.46512	2.85289	0	1.7e-06	37600284	37667082	7
	AP000350.4	rs5760119:24266831:G:C	22	-8.46368	-1.11896	0	2.7e-06	24236613	24241117	40
	CTC-510F12.4	rs377665	19	-8.43833	-0.976365	0	5e-06	11411453	11435117	23
	CISD1	rs2590311:59983565:A:G	10	-8.43637	-0.460246	0	2.9e-05	60028818	60049346	302
	MYOM2	rs62480001:2082015:G:C	8	8.41283	2.45066	0	7.9e-06	1993155	2113475	14
	RP4-756H11.3	rs34356500:66236607:G:T	7	8.36073	1.18511	0	4.8e-06	66119525	66134842	254
	TAGLN	rs35590772:117091251:TG:T	11	-8.35987	-0.670606	0	8.2e-06	117070037	117075498	48
	PLA2G4B	rs11449239:42119497:C:CA	15	8.34251	1.19349	0	4.4e-06	42120283	42140345	62
	RP1-153P14.5	rs12202664:37481198:A:G	6	-8.34101	-1.38191	0	2.4e-06	37512921	37518636	73
	FAM86C1	rs12787265:71498348:C:G	11	8.33608	0.670319	0	8.4e-06	71498556	71512282	54
	CDC16	rs8002514:115002305:G:A	13	8.33497	0.228462	0	1e-05	115000362	115038198	59
	CEP104	rs12047360:3763864:G:A	1	8.33342	0.179657	0	6.6e-06	3728645	3773778	76
	C3AR1	12:8206167:A:G	12	-8.32518	-0.801917	0	4.5e-06	8210898	8219067	7
	KIAA1598	rs4638225:118676964:G:A	10	8.32222	0.74454	0	2.9e-05	118643742	118886097	14
	ERO1L	rs2357805:53160317:G:C	14	-8.31522	-0.530288	0	2.23e-05	53106634	53162618	2
Rheumatoid Arthritis	HLA-DQB1	rs9272346:32604372:G:A	6	8.30973	0.940158	0	2.6e-06	32627244	32636160	102
	STX2	12:131303200:AGATGGAGAC:A	12	-8.28204	-0.490291	0	5.1e-06	131274145	131323811	83
Autoimmune disease	HLA-J	rs144398718:29904995:G:GA	6	8.26504	0.998954	0	3e-06	29974360	29977733	25
	RP1-66C13.3	rs3751092:25958091:A:G	17	-8.25739	-0.701047	0	3e-07	26073158	26081980	16
	NPHP3	rs3860503	3	-8.24848	-0.469561	0	2.11e-05	132276986	132441303	13
Autoimmune disease	HLA-DRB6	rs9273007:32611537:C:T	6	8.23944	1.26467	0	3.2e-06	32520490	32527799	254
	NIPAL1	rs10938499:47848377:G:C	4	8.23137	1.51738	0	2.27e-05	47916159	48042188	57
	SLC12A7	rs35188965:1104938:C:T	5	8.23114	0.668032	0	5e-06	1050499	1112150	1
	TPM3P9	rs4803122:53944886:G:A	19	8.22973	0.579063	0	6.5e-06	53935237	53947923	27
	IL9RP3	rs28652789:83807:G:C	16	-8.22099	-1.28754	0	2.19e-05	79336	88321	5
	DNAJC15	rs17553284:43597706:C:T	13	-8.2179	-0.473045	0	1.35e-05	43597339	43683045	11
	GRHPR	rs4878690:37422656:C:T	9	8.21316	0.430024	0	1.92e-05	37422663	37436987	4
	AC091729.9	rs2960830:1200641:T:C	7	8.20853	0.840767	0	7.5e-06	1200010	1204903	130
Autoimmune disease	IL18RAP	rs36068136:102989060:C:CT	2	8.20372	0.96553	0	9.8e-06	103035149	103069025	77
	S100P	rs3822263:6697673:T:C	4	-8.17655	-1.66023	0	2.4e-05	6694796	6698897	4
	AC005780.1	rs10712139:28872857:TA:T	19	8.17014	1.07187	0	7.7e-06	28807612	28877111	80
	CTC-241F20.4	rs62129798:48745631:G:A	19	8.1686	2.4622	0	7.7e-06	48766157	48774540	5
	UGT2A3	rs77170754:69721246:G:A	4	8.16533	1.83734	0	2.4e-05	69794181	69817509	11
	COG5	rs17154091:107084790:T:C	7	8.16298	0.275735	0	8.2e-06	106842000	107204959	35
	CLEC12B	12:10118135:A:G	12	8.16242	1.41108	0	7.2e-06	10163226	10171218	22
	SNX7	rs11166069:99159794:T:C	1	8.1522	2.53309	0	1.09e-05	99127236	99226056	29
	RHD	1:25592642:T:<CN0>:25661222	1	-8.13551	-2.33003	0	1.14e-05	25598884	25656936	3
	NEDD1	12:97355085:G:A	12	8.13018	0.258438	0	7.9e-06	97301001	97347129	17
	AGA	rs13149149:178360550:C:T	4	-8.1278	-0.40528	0	2.62e-05	178351924	178363657	7
	LGALS2	rs4821670:37970866:T:C	22	8.12599	1.05478	0	6.8e-06	37966255	37978623	17
	ZNF391	rs6901629:27347808:C:T	6	-8.11366	-0.779427	0	4.3e-06	27342394	27371683	148
	SIGLEC12	rs3829658	19	8.08839	1.79637	0	9.8e-06	51994611	52005043	29
	MTMR9LP	rs7544661:32705115:C:T	1	8.06969	1.27486	0	1.39e-05	32697259	32707221	22
	ZP3	rs11767431:76177284:C:T	7	8.06288	0.76558	0	9e-06	76026835	76071388	28
	JUP	rs7216371	17	8.05991	1.98471	0	5e-07	39775692	39943183	10
	CLUHP3	rs1534506:31660167:C:T	16	8.05661	0.492924	0	3.24e-05	31711911	31721097	95
	ARHGEF17	rs3741149:73021084:C:T	11	8.04	1.96025	0	1.91e-05	73019334	73080136	13
Osteoarthritis	TMEM176A	rs1985881:150480007:T:C	7	8.03729	2.19633	0	9.4e-06	150497491	150502208	17
	COL9A3	rs751558:61463355:G:A	20	-8.03159	-1.74509	0	1.4e-05	61447596	61472511	4
	RFWD3	rs62052084:74529974:C:A	16	8.03105	0.283702	0	3.45e-05	74655292	74700779	39
Osteoarthritis	LINC00476	rs78124555:98629224:A:G	9	8.02793	0.608568	0	2.82e-05	98521513	98638259	24
	NUDT2	rs200676406:34271340:AAG:A	9	8.02194	0.656484	0	2.85e-05	34329504	34343709	47
	GCC2	rs2718765:109128862:C:T	2	-8.0185	-0.331171	0	1.63e-05	109065017	109125871	92
Autoimmune disease	UHRF1BP1	rs6925764:34832661:T:C	6	7.99388	0.332109	0	6e-06	34759857	34850915	262
	FLYWCH1	rs9928222:2986323:T:C	16	-7.99276	-0.536894	0	3.72e-05	2961938	3001209	1
	AC093724.2	rs6720375:132440073:G:C	2	-7.98795	-1.39476	0	1.72e-05	132480826	132481852	2
	HLA-DQA2	rs9271385:32587409:A:G	6	-7.97652	-1.76157	0	6.3e-06	32709119	32714992	224
	CNTNAP2	rs11766263:147999271:G:A	7	-7.97351	-1.78564	0	1.12e-05	145813453	148118090	18
	RNMT	rs201723742:13719725:TAA:T	18	7.97305	0.265693	0	3.24e-05	13726659	13764557	21
	TCP11L1	rs11032126:33075340:C:T	11	7.93382	0.39901	0	2.54e-05	33060963	33127489	27
	DUT	rs74011998:48596713:T:C	15	7.92579	0.520687	0	1.43e-05	48623208	48635570	8
	POLI	rs11083046:51781019:T:C	18	-7.92355	-0.337206	0	3.33e-05	51795774	51847636	15
	KAZN	rs4661553:15304859:C:T	1	-7.89632	-1.52464	0	2.05e-05	14925200	15444539	5
	LINC00211	rs4670782:38056354:T:C	2	-7.88499	-0.809176	0	2.25e-05	38053390	38103417	14
	DPY19L2	12:64062465:G:A	12	-7.84234	-1.05349	0	1.82e-05	63952693	64062719	4
Autoimmune disease	ZFP90	rs34492203:68577766:CT:C	16	-7.8395	-0.279487	0	3.83e-05	68563993	68609975	114
	RP5-1021I20.1	rs12890741:74261657:G:C	14	7.83804	1.68251	0	7.74e-05	74254063	74269973	17
	KIAA1324	rs649539:109706393:A:G	1	-7.83049	-1.26257	0	2.47e-05	109656301	109749401	41
	RP11-189B4.6	rs149305728:47331966:G:GA	13	7.82775	1.47016	0	3.01e-05	47029270	47060641	2
	EFHB	rs11128927:19988437:G:C	3	7.82286	1.44486	0	7.47e-05	19920964	19988517	2
	CTD-2006K23.1	rs59362027:72563686:G:A	17	7.81361	1.05615	0	8e-07	72595979	72603368	2
	OR6C2	12:56045159:G:A	12	7.80857	1.68179	0	2e-05	55845998	55846936	1
	RPH3A	12:113324279:G:A	12	7.80496	1.12599	0	2e-05	113008184	113336686	6
	IQGAP2	rs4254886:75706939:T:C	5	7.79796	0.420008	0	1.81e-05	75699074	76003957	30
	TOP1MT	rs61451862:143917699:A:AATTGAAATG	8	7.78918	0.725564	0	4.08e-05	144386554	144442149	25
	TTF2	rs12022333:117596069:T:C	1	7.78238	0.612829	0	2.8e-05	117602925	117650075	13
	RP3-465N24.5	1:25592642:T:<CN0>:25661222	1	-7.7758	-0.863008	0	2.85e-05	25592593	25593627	2
	RPS20P32	rs6144969:27390332:TGGACAACAGCTCTGTTATATTTCTGTCAGTG:T	13	7.76159	1.6711	0	3.53e-05	27591688	27592046	1
	TSGA10	rs13394175:99590713:C:A	2	-7.74193	-0.499342	0	3.36e-05	99613724	99771427	3
	CTD-2203K17.1	rs166274:33478574:C:T	5	-7.72807	-1.26853	0	2.18e-05	33424131	33440725	11
	ZNF708	rs12327638:21753035:C:G	19	-7.72059	-0.428434	0	2.32e-05	21473962	21512227	20
	RPL8	rs2958521:146023959:C:G	8	-7.71219	-0.191252	0	5.08e-05	146015150	146017972	63
	RP11-324I22.4	rs2504356:35653225:A:G	10	7.71049	0.617465	0	4.57e-05	35603480	35625329	79
	SIDT2	rs35590772:117091251:TG:T	11	-7.6972	-0.407325	0	4.25e-05	117049449	117068160	4
	PPIE	rs12074147:40203722:T:C	1	7.69061	0.327475	0	3.62e-05	40157854	40229586	17
	LRRC37A15P	rs223471:103698786:G:C	4	-7.68621	-0.627364	0	7.88e-05	103648431	103651878	14
	RP11-33B1.4	rs202085128:120304290:GC:G	4	7.67582	0.614459	0	8.11e-05	120330488	120331388	117
	RP11-245G13.2	rs7604563:11020646:C:T	2	7.66936	2.42757	0	4.16e-05	11018395	11025244	17
	GSTA1	rs9367494:52647604:A:C	6	-7.66846	-1.47358	0	1.49e-05	52656462	52668708	14
	ZNF354A	rs6866344:178121599:T:G	5	-7.66331	-0.784922	0	2.64e-05	178138593	178157703	6
	ROBO3	rs11219821:124741772:C:T	11	7.66199	0.802381	0	4.66e-05	124735282	124751366	2
	GSTA7P	rs2749001:52617196:A:G	6	7.66147	2.84873	0	1.52e-05	52604388	52609454	3
	GGTA1P	rs10985236:124177365:A:T	9	-7.65146	-0.956623	0	7.42e-05	124207269	124262306	11
	CCDC24	rs9326136:44390392:C:T	1	7.64307	0.651655	0	4.15e-05	44457031	44462200	18
	SYNM	rs1670268:99638836:A:G	15	-7.64071	-0.783906	0	3.35e-05	99638420	99675798	6
	ARL16	rs6565619:79645896:G:A	17	-7.63403	-0.538656	0	1.4e-06	79648204	79650954	20
	RP11-564C4.6	rs11006259	10	-7.61982	-1.65468	0	6.01e-05	52415727	52420232	2
	QKI	rs1737330:163809020:C:T	6	-7.61026	-0.275041	0	1.73e-05	163835032	163999628	35
	GATM	rs72278456:45672447:GAA:G	15	-7.60896	-0.862066	0	3.61e-05	45653322	45694525	116
	TAS2R60	rs11765305:143111112:C:G	7	7.60295	1.40046	0	2.71e-05	143140546	143141502	2
Rheumatoid Arthritis	HLA-DRB9	rs9271146:32577282:A:C	6	-7.59712	-1.64262	0	1.79e-05	32427598	32441277	23
	CMBL	rs13180748:10286742:C:T	5	7.59556	1.80111	0	3.17e-05	10275987	10308138	2
	CLEC4F	rs11684347:71054144:C:G	2	7.59431	2.33402	0	5.14e-05	71035775	71047732	71
	TAPBPL	rs2041387	12	7.58726	0.292411	0	3.85e-05	6560856	6575683	6
	PRKXP1	rs12904576:101094127:T:C	15	-7.58397	-0.871259	0	3.9e-05	101093734	101099159	2
	SYCP2L	rs9358956:10887253:G:C	6	7.58298	2.16246	0	1.87e-05	10748027	10979553	4
	TRIM37	rs8081906:56631907:A:T	17	-7.57799	-0.238014	0	1.7e-06	57059999	57184282	13
	FAM167A	rs1382568:11351220:A:C	8	7.55358	1.16567	0	7.89e-05	11278972	11332224	9
Autoimmune disease	VARS2	6:30887780:C:CTGGGGCGGTGCAGGTGATGGGGCGGTGCAGGT	6	-7.55179	-0.295854	0	2.02e-05	30876019	30894236	7
	SPG20	rs9547387:36922823:A:C	13	7.55095	0.38273	0	6.73e-05	36875775	36944317	22
	TRBV30	rs17268:142510350:G:A	7	-7.53286	-1.4978	0	3.14e-05	142510271	142511084	11
	RP11-298O21.2	rs56227357:167536886:T:C	3	7.50527	1.0232	0	0.0001441	167584423	167601170	46
	AC012454.4	rs2118402:85931078:A:G	2	-7.49458	-1.42206	0	6.87e-05	85913176	85914170	43
	CD151	rs1130276:831809:T:G	11	-7.49059	-0.86014	0	7.6e-05	832843	839831	42
	RP11-360O19.4	rs111399331:10247297:CA:C	6	7.48719	0.370119	0	2.43e-05	10511269	10514779	1
Rheumatoid Arthritis	WDFY4	rs12217721:49958535:T:C	10	7.47744	0.71793	0	9.36e-05	49892921	50191001	9
	CTA-390C10.10	rs6004655:25855629:G:A	22	-7.47174	-1.35875	0	4.36e-05	25872185	25875938	1
	DPY19L1P1	rs6972178:32814458:T:C	7	7.47016	1.45107	0	3.69e-05	32620561	32801399	122
	AP3B2	rs8028130:83403726:C:T	15	7.46018	2.62369	0	5.15e-05	83328033	83378666	13
	APOLD1	12:12877983:A:G	12	-7.45458	-0.855935	0	5.36e-05	12878851	12982909	6
	PTPLAD2	rs10609995:20589586:TAA:T	9	7.45143	0.297651	0	0.0001366	20995306	21031635	1
	COPG2	rs150258202:130269279:G:A	7	-7.44693	-0.528414	0	3.9e-05	130146089	130353598	9
	EHMT1	rs11137179:140578044:T:C	9	7.43049	0.255498	0	0.0001447	140513444	140764468	18
	RP11-95I16.4	10:122633708:G:T	10	-7.42318	-1.09227	0	0.0001107	122638768	122640179	62
	CTC-529P8.1	rs17795277:148422079:G:A	5	7.40594	1.29698	0	5.26e-05	148442880	148489350	5
	KIAA1715	2:176853240:CAAAAAAAAAAAA:C	2	7.39632	0.621721	0	9.05e-05	176788620	176867567	1
	RP11-460N20.5	rs79915638:64641471:T:G	7	-7.37939	-1.05956	0	4.78e-05	64544481	64560610	25
	YEATS4	12:69752509:G:T	12	-7.37035	-0.365224	0	6.78e-05	69753483	69784576	31
	NQO2	rs2070998:2999701:C:G	6	-7.36799	-0.57814	0	3.13e-05	2988221	3019996	3
	RP11-14C10.2	rs2100522:101637658:A:G	15	7.35772	0.235917	0	5.85e-05	102121096	102121759	5
	CBS	rs11700748	21	7.34969	1.36106	0	0.0001654	44473301	44497053	3
	ZFYVE19	rs66982849:41112065:AT:A	15	-7.33938	-0.2351	0	6.15e-05	41099284	41106767	15
	TMEM119	12:109017454:T:C	12	7.32262	1.93783	0	7.55e-05	108983622	108992096	6
	PISD	rs6518754	22	7.31955	0.373291	0	6.79e-05	32014477	32058418	8
	ADCK3	rs11420839:227174823:A:AT	1	7.31717	0.397869	0	0.000109	227085237	227175246	14
	LILRA3	rs61703366:54793721:G:A	19	-7.31595	-1.35422	0	7.13e-05	54799854	54809952	5
	AC006499.7	rs3756215:10121260:A:G	4	7.30188	0.851692	0	0.0002425	10168783	10169389	17
	ASB18	rs13391170:236737923:G:C	2	7.2877	1.16445	0	0.0001242	237102095	237173052	1
	TMEM176B	rs1985881:150480007:T:C	7	7.27359	2.17882	0	6.33e-05	150488373	150498448	15
	ANXA8L2	rs145783557:47718931:T:C	10	-7.27315	-1.45159	0	0.0001601	47746936	47763041	3
	F2RL1	rs58644376:76124477:AT:A	5	7.27169	0.511117	0	7.77e-05	76114758	76131140	7
	NSUN4	rs112326354:46822160:G:C	1	7.26873	0.338398	0	0.0001237	46805849	46830824	21
	CTC-281F24.1	rs7220184:6568228:C:G	17	7.25716	0.781761	0	4.7e-06	6556783	6558328	2
	DCBLD1	rs7745840:117795881:T:A	6	-7.24266	-0.510555	0	4.5e-05	117774980	117891021	21
	KIAA1524	rs56089562:108241187:C:A	3	7.23995	0.537009	0	0.000296	108268716	108308491	9
	CCDC82	rs11021562:96108105:A:G	11	7.22571	0.450601	0	0.0001715	96085933	96123087	2
	ZNF493	19:21752923:T:<CN2>:21756703	19	-7.21386	-0.371638	0	9.54e-05	21579921	21610375	4
	TREML5P	rs9349181:41185605:C:A	6	7.21082	1.32272	0	4.82e-05	41215107	41217387	47
	SHMT1	rs638416:18266975:G:C	17	-7.19342	-0.348101	0	5.7e-06	18231187	18266856	6
	TFIP11	rs12628373:26904541:G:A	22	-7.1726	-0.3908	0	0.000106	26887191	26908471	4
	KLHL7-AS1	rs858260:23212934:G:T	7	7.1701	1.27841	0	8.13e-05	23140847	23145322	16
	TMEM30A	rs240425:75955165:C:T	6	-7.16697	-0.253196	0	5.39e-05	75962640	75994684	14
	ZNF100	rs7252798:21908053:C:T	19	-7.1603	-0.473132	0	0.0001098	21905568	21950430	9
	FMN1	rs5811734:33396696:C:CCA	15	7.1527	1.11693	0	0.0001021	33057747	33486897	3
	LGALS9	rs3751092:25958091:A:G	17	-7.1497	-0.578232	0	6.6e-06	25956824	25976586	1
	RP11-726G1.1	12:9624045:C:T	12	-7.14109	-0.721625	0	0.0001264	9620148	9728864	27
	PLGLB1	rs140624067:87136066:A:G	2	7.13087	0.754215	0	0.0001781	87229682	87248975	16
	RP11-572C15.6	rs35851369:112308127:CA:C	3	7.1175	1.34531	0	0.0003734	112315641	112320749	17
	DPYSL4	rs10870266:133961826:G:A	10	-7.09997	-1.43466	0	0.000245	134000404	134019280	1
	USP53	rs11737560:120131644:C:T	4	7.08582	0.850021	0	0.0003344	120133742	120216672	12
	VPS53	rs2955626:618100:C:G	17	-7.08261	-0.234319	0	8.1e-06	411908	624957	1
	RP11-169K16.4	rs12746751:16360137:C:T	1	7.07445	0.762009	0	0.0002142	16066546	16076391	1
	ARPC5	1:183604049:CT:C	1	7.0685	0.273238	0	0.0002179	183592401	183604892	14
	LINC00176	rs817352	20	7.06684	1.23278	0	0.0002073	62665697	62671315	1
	AKTIP	rs9927982:53474108:C:T	16	-7.06565	-0.423158	0	0.0001977	53524952	53538323	3
	NEBL	rs7897353:21503412:A:G	10	7.06495	4.54037	0	0.0002723	21068902	21463116	2
	CTNNA1	rs3840113:138144384:T:TA	5	-7.0521	-0.259185	0	0.0001409	137946656	138270723	3
	LRRC8B	rs4658279:90022799:G:A	1	7.04282	0.499484	0	0.0002341	89990395	90063423	23
	COL18A1	21:46904108:T:TGCA	21	-7.03171	-0.670739	0	0.0003748	46825052	46933634	1
	MAN2A2	rs17635998:91483494:C:T	15	-7.02926	-0.519404	0	0.0001425	91445448	91465814	5
	CTD-3187F8.7	rs75743900:51999271:T:C	19	7.0287	0.740395	0	0.0001618	51697374	51698796	3
	MRE11A	rs1257769:94153925:G:A	11	7.02833	0.28106	0	0.0002989	94152895	94227074	7
	RP11-797A18.4	rs57101030:77375834:CAA:C	15	-7.02824	-1.09413	0	0.0001428	77334178	77335533	1
	MARCKSL1P1	rs11191559:104867686:C:T	10	7.02544	1.77519	0	0.0003065	104935311	104935851	1
	CTD-2353F22.1	rs1025288	5	7.02367	1.08593	0	0.0001471	36666316	36725297	1
	WDR18	rs112452416:998228:G:A	19	7.01238	0.365709	0	0.0001703	983174	994569	2
Rheumatoid Arthritis	PPP2R3C	14:35605439:T:<CN0>:35615196	14	-7.00341	-0.580667	0	0.0005548	35554673	35591723	6
	SCGB3A1	rs35437079:179963171:AT:A	5	6.98858	3.59879	0	0.0001531	180017103	180018540	8
	DCXR	rs28755469:79993696:G:A	17	6.98529	0.359444	0	1.11e-05	79993012	79995608	23
	CTSF	rs678397:66324583:T:C	11	-6.97687	-0.356136	0	0.0003484	66330934	66336312	2
	CTD-3110H11.1	rs504781:50648339:T:C	15	6.97611	0.941628	0	0.0001643	50651647	50652391	5
	OR7E14P	rs7119088:16970712:A:G	11	6.96988	1.05016	0	0.0003552	17035545	17074583	2
	UNC5B	rs10999737:72993774:T:C	10	6.96702	1.73458	0	0.0003641	72972327	73062621	4
	NBR2	rs35788301:41408054:G:A	17	-6.95581	-0.423371	0	1.22e-05	41277627	41305688	6
	C9orf135	rs147171855:72407926:A:T	9	6.94863	1.60065	0	0.0004771	72435709	72521148	9
	MTIF2	rs6723508:55055628:G:A	2	-6.94674	-0.322699	0	0.0002827	55463731	55496483	1
	RP3-462C17.1	rs2255729:40485388:A:C	6	6.93852	0.948686	0	9.44e-05	40484075	40491672	2
	SNHG17	rs1739651:37048135:A:T	20	6.93411	0.474393	0	0.0002984	37049235	37063996	11
	AC004791.2	rs55954696:15981805:A:G	19	-6.93256	-1.59456	0	0.0002184	15962803	15975714	1
	CNN2	rs10422209:1026318:C:G	19	-6.92836	-0.390842	0	0.0002212	1026298	1039068	1
	CD55	rs891378:207490319:A:G	1	-6.91889	-0.397486	0	0.0003099	207494853	207534311	15
	PIGC	rs1063412	1	-6.91206	-0.601474	0	0.0003146	172339329	172413230	4
	SLC44A5	rs1249781:75864529:G:C	1	6.90927	2.15065	0	0.0003172	75667816	76076801	5
	NSG1	rs3038352:4353221:CTT:C	4	-6.90904	-1.1047	0	0.0005067	4349867	4420785	21
	HIST1H3E	rs143728465:26208641:C:G	6	6.90295	1.3165	0	0.0001035	26225383	26225844	24
	RP11-660L16.2	rs12793530:71161656:G:A	11	-6.89641	-0.599294	0	0.0004315	71159720	71163203	19
	RNF216P1	rs12671595:5026348:C:T	7	-6.89068	-0.368547	0	0.0001751	5013619	5080306	4
Osteoarthritis	AOC1	rs140997215:150458792:A:AAT	7	6.88049	1.88886	0	0.0001803	150521715	150558592	1
	PTCHD3P2	rs75849866:170647148:G:A	2	6.8768	1.5169	0	0.0003394	170623695	170625309	2
	NCSTN	rs2795069:160256405:A:G	1	-6.85642	-0.178915	0	0.000359	160313062	160328742	14
	MRPS10	rs9471791:42132272:C:G	6	-6.85453	-0.144454	0	0.0001199	42174539	42185603	1
	SMCO4	rs35901746:93228856:T:G	11	6.85398	0.801755	0	0.0004837	93211638	93276674	1
	SENP6	rs62414230:76256460:G:C	6	-6.8498	-0.224057	0	0.0001208	76311225	76427997	27
	AF001548.5	rs55871015:15810211:G:A	16	6.84854	0.63748	0	0.0003598	15820531	15826850	3
	BBS2	rs17355357:56400976:C:T	16	-6.84437	-0.286363	0	0.0003598	56500748	56554195	19
	GAPDHP69	rs9550457:29879498:A:G	13	6.83751	0.525486	0	0.0005093	29880915	29881922	1
	TPRA1	rs62264113:127292333:G:A	3	-6.83102	-0.377131	0	0.000814	127291912	127317094	2
	RP11-678G14.4	19:21752923:T:<CN2>:21756703	19	-6.82867	-1.00087	0	0.0003004	21770234	21777430	4
	ESRG	rs75140253:54787498:C:T	3	6.82112	1.76909	0	0.0008384	54666149	54673884	2
	PADI6	rs4920602:17721094:G:A	1	6.81514	1.28684	0	0.0004043	17698691	17728195	3
	CPA5	rs17164853:130003661:A:G	7	6.8105	1.66789	0	0.0001967	129984630	130008571	2
	FAM174B	rs12913247:93586427:T:C	15	-6.80689	-1.18891	0	0.0002634	93160673	93353114	11
	HLA-U	6:29897017:C:A	6	6.7975	2.42087	0	0.0001398	29901878	29902063	2
Rheumatoid Arthritis	MICD	rs2734920:29883799:G:A	6	-6.79352	-1.58106	0	0.0001414	29938578	29940241	1
	RP11-22B23.1	12:9433483:T:C	12	6.793	0.56689	0	0.0003191	9429831	9466684	1
	GAL	rs12099011:68409291:G:A	11	6.78842	1.0075	0	0.0005705	68451247	68458643	2
	GINM1	rs58189451:149921388:G:A	6	-6.78419	-0.197073	0	0.0001451	149887430	149912884	1
	AC064853.2	rs11676303	2	6.7779	1.339	0	0.0004214	228481714	228482506	3
	RP11-328K2.1	rs4738709:59607959:T:C	8	6.77521	0.669989	0	0.000629	59904279	59905497	1
	XXbac-BPG181B23.7	rs2844529	6	-6.77391	-0.496159	0	0.0001487	31362066	31363272	9
	ANKRD18B	rs10814007:33595616:T:C	9	-6.77263	-2.19812	0	0.0007616	33524392	33573007	1
	CORO2A	rs28635946:100954582:G:A	9	6.76945	0.566312	0	0.0007616	100883257	100954922	8
	GSTT1	rs2858905:24293976:T:G	22	-6.75541	-2.42392	0	0.0003586	24376133	24384680	1
	LIN7A	12:81320155:T:C	12	-6.75252	-0.426321	0	0.0003484	81186299	81331704	5
	CTD-2228K2.7	rs2278251:470087:G:A	5	6.74962	1.16179	0	0.0002929	473351	480999	1
	RP11-33B1.1	rs202150896:120367650:C:T	4	-6.74411	-0.394448	0	0.000783	120375946	120473180	3
	RP11-15I11.3	rs12064553:212397008:T:A	1	6.73822	1.1566	0	0.0004949	212398620	212412319	1
	SLC22A18	rs450244:2940492:T:C	11	6.73744	0.658242	0	0.0006585	2920951	2946476	1
	AC009005.2	rs2283570:578208:C:T	19	-6.73131	-1.26804	0	0.0003941	567212	572215	1
	ALG1L2	rs13066399:129811073:T:C	3	6.72986	0.787489	0	0.0011109	129800674	129832070	1
	SLC5A11	rs11639856:24788645:T:A	16	6.71165	1.51855	0	0.0004972	24857162	24922949	9
	LILRA4	rs145779789:54731362:CT:C	19	6.71003	0.822425	0	0.0004112	54844456	54850421	1
Rheumatoid Arthritis	PSORS1C3	rs35647108:31274449:C:A	6	6.69754	2.14427	0	0.0001819	31141512	31145676	1
	AC079612.1	rs10635701:240745697:G:GCT	2	6.69638	1.0904	0	0.0005213	240499995	240507788	2
	UHRF1BP1L	12:100296841:G:T	12	-6.69343	-0.247632	0	0.0004128	100422233	100536626	2
	LIPA	rs2250781	10	-6.68413	-0.38299	0	0.0006928	90973326	91174314	1
	BAZ2B	rs10609291:160469578:GAAAA:G	2	6.67969	0.261835	0	0.0005444	160175490	160473203	5
	ZC2HC1A	rs10957897:79607893:A:C	8	-6.67722	-0.652893	0	0.0008137	79578282	79632000	1
	PLA2G4C	rs1616983:48615155:T:G	19	-6.67613	-0.919023	0	0.0004451	48551100	48614074	18
	SULT1A2	rs35681318:28501781:TA:T	16	6.66393	0.746857	0	0.0005726	28603264	28608430	1
	OR6C70	12:55713085:G:A	12	6.66257	1.1079	0	0.0004505	55862984	55863922	1
	RNF19A	rs74889883:101261528:C:CAT	8	6.65971	0.251326	0	0.0008208	101269288	101348446	17
